# Supplementary material for: Effectiveness of a Primary Care Telerehabilitation Program for Post-COVID-19 Patients: A Feasibility Study
Source: J Clin Med. 2021 Sep 27;10(19):4428. doi: 10.3390/jcm10194428 (PMC8509356; doi:10.3390/jcm10194428)
Supplement: Supplementary file 1 [file jcm-10-04428-s001.zip]

Archive with 1 entries (1 files):
- jcm-1321459-SI.pdf
